# Supplementary material for: Assessment of N-terminal pro-B-type natriuretic peptide level in screening for atrial fibrillation in primary health care
Source: PLoS One. 2019 Feb 26;14(2):e0212974. doi: 10.1371/journal.pone.0212974 (PMC6391046; doi:10.1371/journal.pone.0212974)
Supplement: S1 Table — (XLSX) [file pone.0212974.s001.xlsx]

## Sheet: Blad1
CRF number	Age	Female=1	Swedish born=0, Non Swedish born=1	Civil Living alone=0, Partene=1	Standerized Alcohol	Smoking 1=Never, 2-Previous, 3-Current	Mobility	Self-Care	Activities	NYHA-class	Health score	CHA2DS2-VASc	HT	DM	MI(CABG)	AP(PCI)	Stroke	HF	IC,carotidstenosis,aortathrombosis	COPD	Sleepapnea	Dementia	Cancer	Weight	Height	BMI	SBP	DBP	ARB	ACEI	B-Blockers	Nonloop diuretic	Calicium antagonist	Loop diuretic	Statins	Antidianetic	Asprin	AD	0=AF free,1=paroxAF,2=nonparoxAF	0=AF free,1=known AF,2=new AF	NT-proBNP	Creatinine	GFR
7	74	1	0	1	0	2	2	1	1	2	50	3	1	0	0	0	0	0	0	0	0	0	0	86	160	33.5938	204	87	0	0	0	0	0	0	0	0	0	0	0	0	216	55	78.4
12	74	0	1	1	0	3	1	1	1	1	90	3	1	1	0	0	0	0	0	0	0	0	0	95	172	32.112	135	92	0	0	0	0	0	0	0	0	0	0	1	2	142	75	73.1
16	74	0	0	0	8	3	1	1	1	1	70	2	1	0	0	0	0	0	0	0	0	0	1	101	183	30.1592	151	72	0	0	1	0	1	0	0	0	0	0	0	0	195	60	84.6
18	74	0	0	0	1	3	1	1	1	2	75	6	1	1	1	0	1	0	0	0	0	0	0	80	175	26.1224	145	81	0	1	1	0	0	0	1	1	1	0	0	0	225	83	67.7
20	74	0	0	0	0	3	1	1	1	1	70	3	1	0	1	0	0	0	0	0	0	0	0	69	176	22.2753	138	88	0	1	1	0	0	0	1	0	1	0	0	0	92	75	73.1
27	72	1	0	1	2	1	1	1	1	1	85	3	1	0	0	0	0	0	0	0	0	0	0	60	174	19.8177	162	76	1	0	1	0	0	0	1	0	0	0	0	0	170	57	78
28	74	0	0	0	5	2	1	1	1	2	80	4	1	1	1	0	0	0	0	0	0	0	0	112	182	33.8123	161	77	1	0	1	1	1	0	1	1	1	0	0	0	124	84	67
31	74	1	0	0	1	2	2	1	1	2	50	2	0	0	0	0	0	0	0	0	0	0	1	70	154	29.5159	135	65	0	0	0	0	0	0	0	0	0	0	0	0	604	63	71.1
32	74	1	0	1	0	2	1	1	1	1	100	3	1	0	0	0	0	0	0	0	0	0	0	56	153	23.9224	152	80	0	1	0	0	0	0	1	0	0	0	0	0	202	66	68.6
35	74	1	1	0	2	1	1	1	1	1	75	2	0	0	0	0	0	0	0	0	0	0	0	63	154	26.5643	140	77	0	0	0	0	0	0	0	0	0	0	0	0	99	62	72
38	74	1	0	1	1	2	1	1	1	1	70	4	1	1	0	0	0	0	0	0	0	0	0	63	152	27.268	166	71	1	0	1	1	0	0	1	1	0	0	0	0	92	75	61.5
39	74	0	1	0	1	2	1	1	1	1	80	2	1	0	0	0	0	0	0	0	0	0	1	67	163	25.2174	175	96	0	0	0	0	0	0	0	0	0	0	0	0	57	97	59.1
44	74	1	0	0	2	1	1	1	1	2	70	3	1	0	0	0	0	0	0	0	0	0	0	55	156	22.6003	156	97	0	0	0	0	1	0	0	0	0	0	0	0	43	44	89.5
46	74	1	0	0	0	3	1	1	1	3	80	2	0	0	0	0	0	0	0	0	0	0	1	53	158	21.2306	119	91	0	0	0	0	0	0	0	0	0	0	0	0	74	60	73.8
50	74	1	0	0	0	2	1	1	1	1	100	3	1	0	0	0	0	0	0	0	0	0	0	63	159	24.9199	134	70	1	0	0	0	1	0	0	0	0	0	0	0	73	60	73.8
54	72	0	0	1	8	2	1	1	1	1	100	2	1	0	0	0	0	0	0	0	0	0	0	88	179	27.4648	153	83	1	0	1	1	0	0	0	0	0	0	0	0	44	91	63.9
56	73	1	0	1	1	3	1	1	1	1	99	3	1	0	0	0	0	0	0	0	0	0	0	65	159	25.711	146	77	0	0	0	0	0	0	1	0	0	0	0	0	67	62	72.7
57	73	1	0	0	0	3	2	1	1	2	55	4	1	0	0	0	0	1	0	1	0	0	0	44	158	17.6254	125	53	1	0	0	0	0	0	0	0	0	0	0	0	439	46	88.2
59	72	0	0	1	12	2	1	1	1	1	75	4	1	1	1	1	0	0	0	0	0	0	1	103	173	34.4148	152	79	1	0	1	0	1	1	1	1	1	0	2	2	746	117	49.7
60	72	0	1	1	0	2	2	1	1	2	50	2	0	1	0	0	0	0	0	0	0	0	1	80	169	28.0102	131	82	0	0	0	0	0	0	1	1	0	0	1	2	162	113	51.6
61	70	0	0	0	0	2	1	1	1	1	100	3	1	1	0	0	0	0	0	0	0	0	0	82	173	27.3982	115	55	1	0	1	1	0	0	1	1	1	0	0	0	74	72	78.3
64	73	0	0	1	16	2	1	1	1	1	90	1	0	0	0	0	0	0	0	0	0	0	0	92	188	26.0299	129	81	0	0	0	0	0	0	0	0	0	0	1	2	67	91	63.3
70	70	0	0	0	2	1	1	1	1	1	100	3	1	1	0	0	0	0	0	0	0	0	0	91	178	28.7211	173	87	0	0	0	0	1	0	1	1	0	0	0	0	54	69	80.6
77	72	1	1	0	0	1	1	1	1	2	80	3	1	0	0	0	0	0	0	0	0	0	0	77	159	30.4577	155	93	0	1	0	1	0	0	0	0	0	0	0	0	21	64	71.7
80	72	0	0	0	1	2	1	1	1	1	70	3	1	1	0	0	0	0	0	0	0	0	0	103	180	31.7901	135	86	1	0	0	1	0	1	1	1	1	0	0	0	168	116	50.2
88	73	0	0	1	8	2	1	1	1	1	100	3	1	1	0	0	0	0	0	0	0	0	0	92	180	28.3951	142	89	0	1	1	1	1	0	1	1	0	0	0	0	344	84	67.7
90	72	1	0	1	24	2	2	1	1	2	65	3	1	0	0	1	0	0	0	0	0	0	1	73	170	25.2595	126	74	1	0	1	0	0	0	1	0	1	1	0	0	483	88	53.6
96	74	0	0	0	0	2	1	1	1	1	93	4	1	0	0	0	1	0	0	0	0	0	0	63	167	22.5896	124	88	0	1	0	0	0	0	0	0	1	0	0	0	62	55	88.8
97	72	0	0	0	6	1	1	1	1	1	80	4	1	1	1	0	0	0	0	0	0	0	0	103	171	35.2245	157	91	0	1	1	1	0	0	1	1	1	0	2	2	292	133	42.5
104	70	1	0	0	1	3	1	1	1	1	80	2	0	0	0	0	0	0	0	0	0	0	0	74	158	29.6427	153	71	0	0	0	0	0	0	0	0	0	0	0	0	146	65	72.2
105	71	1	0	1	0	2	2	1	1	1	50	4	1	0	0	0	0	0	1	0	0	0	0	94	166	34.1124	194	91	0	0	0	0	0	0	1	0	1	0	0	0	65	55	80.7
109	72	1	0	1	1	2	1	1	1	2	70	4	1	1	0	0	0	0	0	0	0	0	0	80	172	27.0416	142	72	0	0	1	0	1	0	0	1	0	0	0	0	286	104	44.2
123	73	1	0	0	7	1	1	1	1	1	100	2	0	0	0	0	0	0	0	0	0	0	0	85	166	30.8463	120	74	0	0	0	0	0	0	0	0	0	0	1	2	489	52	82.1
131	72	0	0	0	0	1	1	1	1	1	99	2	1	0	0	0	0	0	0	0	0	0	0	67	171	22.913	140	69	1	0	0	1	0	0	0	0	0	0	0	0	667	88	65.8
134	71	0	0	1	15	2	2	1	1	1	90	2	1	0	0	0	0	0	0	0	0	0	1	95	181	28.9979	130	80	0	1	1	0	1	0	0	0	0	0	0	0	496	65	83
136	70	1	0	1	0	2	2	1	2	1	30	3	0	0	1	0	0	0	0	0	0	0	0	41	150	18.2222	110	74	0	0	0	0	0	0	0	0	0	0	0	0	352	40	97.7
137	70	1	1	1	1	2	1	1	1	2	90	2	0	0	0	0	0	0	0	0	0	0	0	53	164	19.7055	120	63	0	0	0	0	0	0	0	0	0	0	0	0	156	67	70.5
140	73	1	1	0	0	1	2	1	1	1	90	2	0	0	0	0	0	0	0	0	0	0	0	64	153	27.3399	114	71	0	0	0	0	0	0	0	0	0	0	0	0	217	57	77.2
141	73	0	1	1	0	2	2	2	3	2	30	3	1	1	0	1	0	0	0	1	1	0	0	123	186	35.5532	131	84	1	0	1	0	1	0	1	0	1	1	1	2	168	76	73.2
150	71	1	0	0	0	1	1	1	1	1	100	4	1	1	0	0	0	0	0	0	0	0	1	97	170	33.564	142	76	0	1	0	0	0	0	1	1	0	0	0	0	106	70	67.3
152	72	0	0	1	13	1	1	1	1	1	90	2	1	0	0	0	0	0	0	0	1	0	0	83	180	25.6173	170	99	0	1	0	0	0	0	0	0	1	0	1	2	115	87	66.4
153	71	1	0	0	0	1	1	1	1	2	60	5	1	0	1	0	0	1	0	1	0	0	0	50	162	19.052	137	94	0	1	1	0	0	1	1	0	1	0	2	2	14800	71	66.5
156	70	0	0	0	8	2	1	1	1	1	70	4	1	1	0	0	0	0	1	0	0	0	1	108	180	33.3333	171	84	0	1	1	1	0	0	1	1	1	0	0	0	69	81	71.7
166	72	1	0	1	2	2	2	1	1	1	90	3	1	0	0	0	0	0	0	0	0	0	0	60	162	22.8624	135	76	0	0	0	0	1	1	1	0	0	0	2	2	68	61	74.3
167	70	1	1	0	0	1	2	1	1	3	40	3	1	0	0	0	0	0	0	0	0	0	0	78	156	32.0513	156	98	0	0	0	0	0	0	0	0	0	0	0	0	185	51	85.5
169	71	1	0	0	3	2	1	1	1	2	100	3	1	0	0	0	0	0	0	0	0	0	0	96	174	31.7083	154	113	0	1	0	1	1	1	0	0	0	0	2	2	579	80	59.6
176	72	1	0	0	0	1	1	1	1	1	90	4	1	1	0	0	0	0	0	0	0	0	0	79	167	28.3266	164	74	0	1	0	0	1	0	1	1	0	0	0	0	257	53	81.9
190	72	0	0	1	8	2	2	1	1	2	50	4	1	0	0	0	1	0	0	0	1	0	1	130	195	34.188	136	83	0	0	1	0	0	0	1	0	1	0	0	0	98	122	47.3
198	72	1	0	1	2	2	1	1	1	2	90	3	1	0	0	0	0	0	0	0	0	0	0	58	157	23.5304	168	100	0	0	1	0	0	0	1	0	0	0	2	2	3099	74	63.5
202	70	1	0	0	4	2	1	1	2	2	80	2	0	0	0	0	0	0	0	0	0	0	0	71	170	24.5675	126	74	0	0	0	0	0	0	0	0	0	0	0	0	207	49	87.6
204	72	1	0	0	1	2	2	1	1	2	80	3	1	0	0	0	0	0	0	0	0	0	0	74	171	25.3069	127	73	1	0	0	1	0	0	1	0	0	1	0	0	402	74	63.5
205	70	0	0	1	2	1	1	1	1	1	90	2	1	0	0	0	0	0	0	0	0	0	0	100	183	29.8606	128	86	1	0	0	1	0	0	0	0	0	0	0	0	157	76	75.3
215	72	1	1	0	0	1	1	1	1	2	85	3	1	0	0	0	0	0	0	0	0	0	0	63	167	22.5896	158	87	1	0	1	0	0	0	0	0	0	0	1	2	570	75	62.7
216	72	1	0	1	2	1	1	1	1	1	100	3	1	0	0	0	0	0	0	0	0	0	0	58	166	21.048	135	77	0	1	0	1	0	0	1	0	0	0	0	0	119	59	76.1
223	72	1	0	0	1	3	1	1	1	1	90	2	0	0	0	0	0	0	0	0	0	0	0	51	163	19.1953	115	74	0	0	0	0	0	0	0	0	0	0	0	0	109	59	76.1
240	70	0	1	1	2	1	1	1	1	1	80	3	1	1	0	0	0	0	0	0	0	0	0	90	169	31.5115	163	108	1	0	0	0	0	0	0	1	0	0	1	2	20	85	69
244	72	0	1	1	0	3	2	1	1	1	80	2	1	0	0	0	0	0	0	0	0	0	0	148	167	53.0675	159	94	0	0	0	0	1	1	0	0	1	0	0	0	153	99	59.1
248	71	1	1	1	0	1	2	1	2	3	50	3	1	0	0	0	0	0	0	0	1	0	0	95	144	45.814	162	99	1	0	0	0	0	1	0	0	0	0	1	2	378	82	58.2
249	71	0	1	1	1	2	1	1	1	1	80	4	1	0	0	0	1	0	0	0	0	0	0	98	169	34.3125	180	98	0	1	0	1	0	0	1	0	1	1	0	0	140	74	76
257	73	1	1	0	0	1	1	1	2	2	80	3	1	0	0	0	0	0	0	0	0	0	0	69	161	26.6193	134	69	0	0	1	1	0	0	0	0	1	1	0	0	82	76	61.4
260	73	1	0	0	0	3	2	2	2	2	70	6	1	1	0	0	1	0	0	1	0	1	0	58	146	27.2096	159	75	0	0	1	0	0	0	0	0	0	1	0	0	327	46	88.2
271	70	0	0	1	4	2	2	1	2	3	50	2	0	0	0	1	0	1	0	1	0	0	1	70	183	20.9024	105	75	0	0	0	0	0	1	0	0	0	1	0	0	59	59	88.8
278	73	1	0	0	1	1	1	1	1	1	80	3	0	1	0	0	0	0	0	0	0	0	0	55	158	22.0317	163	74	0	0	0	0	0	0	0	1	0	0	0	0	95	86	54.4
279	73	1	0	1	4	1	1	1	1	1	90	3	1	0	0	0	0	0	0	0	0	0	0	81	153	34.6021	180	94	0	1	0	0	0	0	0	0	0	0	0	0	77	59	75.4
283	72	0	0	1	8	1	1	1	1	1	95	1	0	0	0	0	0	0	0	0	0	0	0	87	175	28.4082	132	95	0	0	0	0	0	0	0	0	0	0	0	0	193	78	72.5
286	73	0	1	1	31	3	1	1	1	1	90	1	0	0	0	0	0	0	0	0	0	0	1	74	168	26.2188	150	97	0	0	0	0	0	0	0	0	0	0	0	0	239	137	40.5
287	72	0	0	1	3	1	1	1	1	2	100	2	1	0	0	0	0	0	0	0	0	0	0	86	180	26.5432	140	64	0	0	0	0	1	0	0	0	0	0	1	2	396	82	69.7
289	70	0	0	1	10	1	1	1	1	1	85	2	1	0	0	0	0	0	0	0	0	0	0	73	171	24.9649	165	90	1	0	1	0	0	0	0	0	0	0	0	0	549	66	83
290	71	1	0	0	14	2	1	1	1	2	100	2	0	0	0	0	0	0	0	0	0	0	0	86	163	32.3685	148	77	0	0	0	0	0	0	1	0	0	0	0	0	58	86	55.4
291	73	0	1	0	56	2	2	1	1	2	80	3	1	0	0	0	0	1	0	0	0	0	0	109	187	31.1705	158	100	0	0	1	0	0	0	0	0	0	0	2	1	3707	93	62.1
292	74	0	0	1	0	1	1	1	1	1	80	5	1	0	0	0	1	0	1	0	0	0	0	84	169	29.4107	157	85	1	0	0	1	0	0	0	0	0	0	2	1	1206	118	48.2
293	71	0	1	0	25	3	1	1	1	2	50	5	1	0	0	0	1	0	1	0	0	0	0	79	170	27.3356	153	107	0	0	1	0	0	0	0	0	0	0	2	1	834	74	76
294	74	0	0	1	9	2	2	1	3	1	80	5	1	0	1	0	1	0	0	0	0	0	0	56	167	20.0796	148	80	0	1	1	0	0	0	1	0	0	0	1	1	671	78	71
295	73	0	1	1	0	2	2	1	2	2	80	3	1	1	0	0	0	0	0	1	0	0	0	87	180	26.8519	104	75	1	0	1	0	1	0	1	1	0	0	1	1	1863	91	63.3
296	74	0	0	1	12	1	1	1	1	1	70	2	1	0	0	0	0	0	0	0	0	0	0	102	175	33.3061	135	102	1	0	1	1	0	1	1	0	0	0	2	1	663	87	65.1
297	73	0	0	1	1	1	1	1	1	2	80	1	0	0	0	0	0	0	0	0	0	0	0	96	186	27.7489	134	92	0	0	1	0	0	0	0	0	0	0	2	1	2097	79	71.1
298	74	1	0	0	0	1	2	1	1	2	45	4	1	0	0	0	0	1	0	0	0	0	1	79	167	28.3266	112	87	1	0	1	0	0	1	0	0	0	0	2	1	403	64	70.3
299	74	1	0	1	5	3	1	1	1	2	100	3	1	0	0	0	0	0	0	0	0	0	1	67	155	27.8876	134	92	0	0	1	0	0	0	0	0	0	0	1	1	146	57	76.5
300	74	1	0	1	1	1	1	1	1	1	70	3	1	0	0	0	0	0	0	0	1	0	0	75	152	32.4619	148	69	1	0	1	0	1	0	0	0	0	0	1	1	682	43	90.6
301	73	1	0	0	0	2	2	1	1	3	70	6	1	1	1	0	0	1	0	1	1	0	0	99	167	35.4979	147	73	0	1	1	0	0	1	1	0	0	0	2	1	700	128	32.7
302	72	0	0	1	28	2	1	1	1	1	35	3	1	1	0	0	0	0	0	0	0	0	0	79	182	23.8498	150	86	1	0	1	0	0	0	1	1	0	0	2	1	694	57	88.8
303	72	1	1	1	1	1	1	1	1	1	90	4	1	1	0	0	0	0	0	0	0	0	0	86	180	26.5432	142	76	0	1	1	0	0	0	1	0	0	0	1	1	337	72	65.1
304	71	0	0	0	16	3	1	1	1	1	90	4	1	0	0	0	1	0	0	0	0	0	0	76	170	26.2976	140	93	1	0	1	0	1	0	1	0	0	0	2	1	3656	94	62.7
305	72	0	0	0	4	2	1	1	1	2	80	4	1	1	1	0	0	0	0	0	0	0	1	88	190	24.3767	143	81	1	0	1	0	1	0	1	1	0	0	2	1	509	90	64.5
306	74	1	0	0	0	1	2	1	1	2	70	4	1	1	0	0	0	0	0	0	0	0	0	80	156	32.8731	134	92	1	0	1	0	1	0	1	1	0	0	2	1	508	69	66.1
307	71	0	1	1	1	1	2	1	1	1	80	3	1	1	0	0	0	0	0	0	0	0	0	122	177	38.9416	159	81	0	1	1	0	1	0	1	1	0	0	2	1	1349	104	56.9
308	73	0	0	0	0	1	2	1	1	1	90	5	1	0	0	0	1	1	0	0	0	0	0	103	168	36.4938	148	99	0	1	1	0	1	1	0	0	0	0	2	1	366	99	58.6
309	71	0	0	1	4	1	1	1	1	2	60	6	1	1	0	1	1	1	0	0	0	0	0	88	172	29.7458	152	71	0	1	1	0	0	1	1	1	0	0	2	1	849	116	50.6
310	70	1	0	0	0	2	2	1	1	3	85	3	1	0	0	0	0	0	0	1	0	0	0	70	158	28.0404	129	87	0	0	1	0	1	0	0	0	0	0	1	1	236	48	88.7
311	73	1	1	1	0	3	2	2	3	3	40	7	1	0	1	0	1	1	0	1	0	1	0	88	147	40.7238	140	78	0	0	0	0	0	1	0	0	0	0	1	1	344	81	57.8
312	74	0	0	1	4	2	1	1	1	1	80	1	0	0	0	0	0	0	0	0	0	0	0	103	173	34.4148	126	90	0	0	1	0	0	0	1	0	0	0	2	1	1508	88	64.5
313	70	1	0	0	1	2	2	1	1	2	80	3	0	0	0	0	0	1	0	0	0	0	0	81	180	25	115	84	1	0	1	0	0	0	0	0	0	0	2	1	4141	85	56.7
314	72	0	0	1	3	1	1	1	1	2	90	4	1	1	0	0	0	1	0	0	0	0	1	86	171	29.4108	87	59	0	1	1	0	1	1	0	1	1	0	1	1	208	70	78.3
315	72	1	1	0	0	2	2	1	1	2	30	4	1	0	0	0	0	1	0	1	0	0	0	88	167	31.5537	124	86	0	1	1	0	0	1	0	0	0	0	2	1	1180	73	64.3
316	73	0	0	0	7	2	1	1	1	1	85	2	1	0	0	0	0	0	0	0	0	0	0	93	184	27.4693	133	86	0	1	1	1	1	0	0	0	0	0	2	1	46	82	69
317	71	0	0	0	4	1	1	1	1	1	75	2	1	0	0	0	0	0	0	0	0	0	0	113	188	31.9715	125	98	0	0	0	0	0	0	0	0	1	0	1	1	106	76	74.6
318	71	1	0	1	2	1	2	2	2	2	60	4	1	0	0	0	0	1	0	0	0	0	1	66	169	23.1084	133	96	0	0	1	0	0	0	0	0	0	0	1	1	73	59	76.9
319	74	1	0	0	0	2	2	2	2	3	70	7	1	1	0	0	1	1	0	1	0	0	1	75	160	29.2969	110	90	0	1	1	0	0	1	1	1	0	0	2	1	2800	198	19.2
320	70	0	0	0	3	1	1	1	1	1	90	1	0	0	0	0	0	0	0	0	0	0	0	100	186	28.9051	124	84	0	0	0	0	0	0	0	0	0	0	2	1	1032	82	71.1
321	74	1	1	0	0	3	2	1	3	1	100	8	1	1	0	0	1	1	1	1	0	1	0	69	149	31.0797	110	90	0	1	1	0	0	1	0	1	0	1	2	1	3180	81	57.2
322	74	1	1	0	0	1	2	2	3	3	60	6	1	1	1	1	0	1	0	1	0	0	0	84	150	37.3333	163	83	0	0	1	0	1	1	1	1	0	0	2	1	866	58	75.6
323	74	0	0	0	9	3	1	1	2	2	60	3	1	0	0	0	0	1	0	1	0	1	0	84	174	27.7447	136	80	0	0	1	0	0	1	0	0	1	0	2	1	2478	61	83.8
324	73	0	0	1	0	1	1	1	1	3	60	2	1	0	0	0	0	0	0	0	0	0	1	89	185	26.0044	126	90	0	0	1	0	0	0	0	0	0	1	1	1	141	80	70.4
